# Supplementary material for: Large-scale molecular epidemiological survey of Giardia and Cryptosporidium in Victoria, Australia (2020–2024), reveals novel subtypes and outbreak-associated lineages
Source: J Clin Microbiol. 2026 Mar 27;64(5):e01558-25. doi: 10.1128/jcm.01558-25 (PMC13170286; doi:10.1128/jcm.01558-25)
Supplement: Table S1 — Worldwide reported cryptosporidiosis cases from 2019 to 2024. [file jcm.01558-25-s0003.xlsx]

## Sheet: Cases_stats_V6_Paper1
Supplementary Table 1. Worldwide reported cryptosporidiosis cases from 2019 to 2024
Year	Region	Cryptosporidisosis.case.count	Perc.increase.cases=((latest year case number - previous year case number)/previous year case number)*100	Region.Category.perc.increase	Source	Source Access
2019	England	4333		sharp	UK Health and Security Agency	https://www.gov.uk/government/publications/cryptosporidium-national-laboratory-data/cryptosporidium-data-2014-to-2023
2020	England	2145		sharp	UK Health and Security Agency	https://www.gov.uk/government/publications/cryptosporidium-national-laboratory-data/cryptosporidium-data-2014-to-2023
2021	England	2510		sharp	UK Health and Security Agency	https://www.gov.uk/government/publications/cryptosporidium-national-laboratory-data/cryptosporidium-data-2014-to-2023
2022	England	3739		sharp	UK Health and Security Agency	https://www.gov.uk/government/publications/cryptosporidium-national-laboratory-data/cryptosporidium-data-2014-to-2023
2023	England	6837	82.8564	sharp	UK Health and Security Agency	https://www.gov.uk/government/publications/cryptosporidium-national-laboratory-data/cryptosporidium-data-2014-to-2023
2024	England	5708	-16.5131	sharp	UK Health and Security Agency	https://www.gov.uk/government/publications/cryptosporidium-national-laboratory-data/cryptosporidium-data-2015-to-2024
2019	Australia	2679		sharp	Australian National Notifiable Disease Surveillance System (NNDSS) data visualisation tool	www.nindss.health.gov.au
2020	Australia	2437		sharp	Australian National Notifiable Disease Surveillance System (NNDSS) data visualisation tool	www.nindss.health.gov.au
2021	Australia	1844		sharp	Australian National Notifiable Disease Surveillance System (NNDSS) data visualisation tool	www.nindss.health.gov.au
2022	Australia	2048		sharp	Australian National Notifiable Disease Surveillance System (NNDSS) data visualisation tool	www.nindss.health.gov.au
2023	Australia	3717	81.4941	sharp	Australian National Notifiable Disease Surveillance System (NNDSS) data visualisation tool	www.nindss.health.gov.au
2024	Australia	13881	273.446	sharp	Australian National Notifiable Disease Surveillance System (NNDSS) data visualisation tool	www.nindss.health.gov.au
2019	Australia: VIC	759		sharp	Australian National Notifiable Disease Surveillance System (NNDSS) data visualisation tool	www.nindss.health.gov.au
2020	Australia: VIC	486		sharp	Australian National Notifiable Disease Surveillance System (NNDSS) data visualisation tool	www.nindss.health.gov.au
2021	Australia: VIC	399		sharp	Australian National Notifiable Disease Surveillance System (NNDSS) data visualisation tool	www.nindss.health.gov.au
2022	Australia: VIC	506		sharp	Australian National Notifiable Disease Surveillance System (NNDSS) data visualisation tool	www.nindss.health.gov.au
2023	Australia: VIC	741	46.4427	sharp	Australian National Notifiable Disease Surveillance System (NNDSS) data visualisation tool	www.nindss.health.gov.au
2024	Australia: VIC	2339	215.655	sharp	Australian National Notifiable Disease Surveillance System (NNDSS) data visualisation tool	www.nindss.health.gov.au
2019	Australia: NSW	672		sharp	Australian National Notifiable Disease Surveillance System (NNDSS) data visualisation tool	www.nindss.health.gov.au
2020	Australia: NSW	544		sharp	Australian National Notifiable Disease Surveillance System (NNDSS) data visualisation tool	www.nindss.health.gov.au
2021	Australia: NSW	432		sharp	Australian National Notifiable Disease Surveillance System (NNDSS) data visualisation tool	www.nindss.health.gov.au
2022	Australia: NSW	468		sharp	Australian National Notifiable Disease Surveillance System (NNDSS) data visualisation tool	www.nindss.health.gov.au
2023	Australia: NSW	888	89.7436	sharp	Australian National Notifiable Disease Surveillance System (NNDSS) data visualisation tool	www.nindss.health.gov.au
2024	Australia: NSW	3517	296.059	sharp	Australian National Notifiable Disease Surveillance System (NNDSS) data visualisation tool	www.nindss.health.gov.au
2019	Australia: QLD	725		sharp	Australian National Notifiable Disease Surveillance System (NNDSS) data visualisation tool	www.nindss.health.gov.au
2020	Australia: QLD	672		sharp	Australian National Notifiable Disease Surveillance System (NNDSS) data visualisation tool	www.nindss.health.gov.au
2021	Australia: QLD	570		sharp	Australian National Notifiable Disease Surveillance System (NNDSS) data visualisation tool	www.nindss.health.gov.au
2022	Australia: QLD	564		sharp	Australian National Notifiable Disease Surveillance System (NNDSS) data visualisation tool	www.nindss.health.gov.au
2023	Australia: QLD	1446	156.383	sharp	Australian National Notifiable Disease Surveillance System (NNDSS) data visualisation tool	www.nindss.health.gov.au
2024	Australia: QLD	6179	327.317	sharp	Australian National Notifiable Disease Surveillance System (NNDSS) data visualisation tool	www.nindss.health.gov.au
2019	Australia: SA	128		sharp	Australian National Notifiable Disease Surveillance System (NNDSS) data visualisation tool	www.nindss.health.gov.au
2020	Australia: SA	131		sharp	Australian National Notifiable Disease Surveillance System (NNDSS) data visualisation tool	www.nindss.health.gov.au
2021	Australia: SA	103		sharp	Australian National Notifiable Disease Surveillance System (NNDSS) data visualisation tool	www.nindss.health.gov.au
2022	Australia: SA	124		sharp	Australian National Notifiable Disease Surveillance System (NNDSS) data visualisation tool	www.nindss.health.gov.au
2023	Australia: SA	194	56.4516	sharp	Australian National Notifiable Disease Surveillance System (NNDSS) data visualisation tool	www.nindss.health.gov.au
2024	Australia: SA	733	277.835	sharp	Australian National Notifiable Disease Surveillance System (NNDSS) data visualisation tool	www.nindss.health.gov.au
2019	Australia: WA	211		sharp	Australian National Notifiable Disease Surveillance System (NNDSS) data visualisation tool	www.nindss.health.gov.au
2020	Australia: WA	495		sharp	Australian National Notifiable Disease Surveillance System (NNDSS) data visualisation tool	www.nindss.health.gov.au
2021	Australia: WA	130		sharp	Australian National Notifiable Disease Surveillance System (NNDSS) data visualisation tool	www.nindss.health.gov.au
2022	Australia: WA	277		sharp	Australian National Notifiable Disease Surveillance System (NNDSS) data visualisation tool	www.nindss.health.gov.au
2023	Australia: WA	210	-24.1877	sharp	Australian National Notifiable Disease Surveillance System (NNDSS) data visualisation tool	www.nindss.health.gov.au
2024	Australia: WA	804	282.857	sharp	Australian National Notifiable Disease Surveillance System (NNDSS) data visualisation tool	www.nindss.health.gov.au
2019	Australia: ACT	15		sharp	Australian National Notifiable Disease Surveillance System (NNDSS) data visualisation tool	www.nindss.health.gov.au
2020	Australia: ACT	15		sharp	Australian National Notifiable Disease Surveillance System (NNDSS) data visualisation tool	www.nindss.health.gov.au
2021	Australia: ACT	8		sharp	Australian National Notifiable Disease Surveillance System (NNDSS) data visualisation tool	www.nindss.health.gov.au
2022	Australia: ACT	24		sharp	Australian National Notifiable Disease Surveillance System (NNDSS) data visualisation tool	www.nindss.health.gov.au
2023	Australia: ACT	28		sharp	Australian National Notifiable Disease Surveillance System (NNDSS) data visualisation tool	www.nindss.health.gov.au
2024	Australia: ACT	250	792.857	sharp	Australian National Notifiable Disease Surveillance System (NNDSS) data visualisation tool	www.nindss.health.gov.au
2019	Australia: TAS	26		sharp	Australian National Notifiable Disease Surveillance System (NNDSS) data visualisation tool	www.nindss.health.gov.au
2020	Australia: TAS	25		sharp	Australian National Notifiable Disease Surveillance System (NNDSS) data visualisation tool	www.nindss.health.gov.au
2021	Australia: TAS	26		sharp	Australian National Notifiable Disease Surveillance System (NNDSS) data visualisation tool	www.nindss.health.gov.au
2022	Australia: TAS	34		sharp	Australian National Notifiable Disease Surveillance System (NNDSS) data visualisation tool	www.nindss.health.gov.au
2023	Australia: TAS	25		sharp	Australian National Notifiable Disease Surveillance System (NNDSS) data visualisation tool	www.nindss.health.gov.au
2024	Australia: TAS	115	360	sharp	Australian National Notifiable Disease Surveillance System (NNDSS) data visualisation tool	www.nindss.health.gov.au
2019	Australia: NT	143		none	Australian National Notifiable Disease Surveillance System (NNDSS) data visualisation tool	www.nindss.health.gov.au
2020	Australia: NT	69		none	Australian National Notifiable Disease Surveillance System (NNDSS) data visualisation tool	www.nindss.health.gov.au
2021	Australia: NT	176		none	Australian National Notifiable Disease Surveillance System (NNDSS) data visualisation tool	www.nindss.health.gov.au
2022	Australia: NT	51		none	Australian National Notifiable Disease Surveillance System (NNDSS) data visualisation tool	www.nindss.health.gov.au
2023	Australia: NT	186		none	Australian National Notifiable Disease Surveillance System (NNDSS) data visualisation tool	www.nindss.health.gov.au
2024	Australia: NT	81	-56.4516	none	Australian National Notifiable Disease Surveillance System (NNDSS) data visualisation tool	www.nindss.health.gov.au
2019	USA	13975		excluded	U.S. Centers for Disease Control and Prevention (CDC) WONDER online database	www.wonder.cdc.gov
2020	USA	7648		excluded	U.S. Centers for Disease Control and Prevention (CDC) WONDER online database	www.wonder.cdc.gov
2021	USA	9155		excluded	U.S. Centers for Disease Control and Prevention (CDC) WONDER online database	www.wonder.cdc.gov
2022	USA	12606	37.6952	excluded	U.S. Centers for Disease Control and Prevention (CDC) WONDER online database	www.wonder.cdc.gov
2023	USA	NA		excluded
2024	USA	NA		excluded
2019	European Union	5442		sharp	European Centre for Disease Prevention and Control (ECDC) Surveillance Atlas of Infectious Disease online tool	www.atlas.ecdc.europa.eu
2020	European Union	3674		sharp	European Centre for Disease Prevention and Control (ECDC) Surveillance Atlas of Infectious Disease online tool	www.atlas.ecdc.europa.eu
2021	European Union	4503		sharp	European Centre for Disease Prevention and Control (ECDC) Surveillance Atlas of Infectious Disease online tool	www.atlas.ecdc.europa.eu
2022	European Union	6217		sharp	European Centre for Disease Prevention and Control (ECDC) Surveillance Atlas of Infectious Disease online tool	www.atlas.ecdc.europa.eu
2023	European Union	13558	118.079	sharp	European Centre for Disease Prevention and Control (ECDC) Surveillance Atlas of Infectious Disease online tool	www.atlas.ecdc.europa.eu
2024	European Union	NA
2019	Canada	1521		moderate	Public Health Agency of Canada Notifiable Diseases Online	www.diseases.canada.ca/ndis/
2020	Canada	933		moderate	Public Health Agency of Canada Notifiable Diseases Online	www.diseases.canada.ca/ndis/
2021	Canada	966		moderate	Public Health Agency of Canada Notifiable Diseases Online	www.diseases.canada.ca/ndis/
2022	Canada	926		moderate	Public Health Agency of Canada Notifiable Diseases Online	www.diseases.canada.ca/ndis/
2023	Canada	1238	33.6933	moderate	Public Health Agency of Canada Notifiable Diseases Online	www.diseases.canada.ca/ndis/
2024	Canada	NA		moderate
2019	New Zealand	1035		moderate	New Zealand Institute for Public Health and Forensic Science (PHF Science) Notifiable Disease Dashboard	www.phfscience.nz/digital-library/notifiable-disease-dashboard/
2020	New Zealand	735		moderate	New Zealand Institute for Public Health and Forensic Science (PHF Science) Notifiable Disease Dashboard	www.phfscience.nz/digital-library/notifiable-disease-dashboard/
2021	New Zealand	702		moderate	New Zealand Institute for Public Health and Forensic Science (PHF Science) Notifiable Disease Dashboard	www.phfscience.nz/digital-library/notifiable-disease-dashboard/
2022	New Zealand	612		moderate	New Zealand Institute for Public Health and Forensic Science (PHF Science) Notifiable Disease Dashboard	www.phfscience.nz/digital-library/notifiable-disease-dashboard/
2023	New Zealand	831	35.7843	moderate	New Zealand Institute for Public Health and Forensic Science (PHF Science) Notifiable Disease Dashboard	www.phfscience.nz/digital-library/notifiable-disease-dashboard/
2024	New Zealand	NA
2019	Spain	261		sharp	European Centre for Disease Prevention and Control (ECDC) Surveillance Atlas of Infectious Disease online tool	www.atlas.ecdc.europa.eu
2020	Spain	64		sharp	European Centre for Disease Prevention and Control (ECDC) Surveillance Atlas of Infectious Disease online tool	www.atlas.ecdc.europa.eu
2021	Spain	453		sharp	European Centre for Disease Prevention and Control (ECDC) Surveillance Atlas of Infectious Disease online tool	www.atlas.ecdc.europa.eu
2022	Spain	805		sharp	European Centre for Disease Prevention and Control (ECDC) Surveillance Atlas of Infectious Disease online tool	www.atlas.ecdc.europa.eu
2023	Spain	4657	478.509	sharp	European Centre for Disease Prevention and Control (ECDC) Surveillance Atlas of Infectious Disease online tool	www.atlas.ecdc.europa.eu
2024	Spain	NA		sharp
2019	France	350		sharp	French National Network on Surveillance of Human Cryptosporidiosis	D. Costa, F. Dalle, S. Basmaciyan and L. Favennec, pers. comm
2020	France	380		sharp	French National Network on Surveillance of Human Cryptosporidiosis	D. Costa, F. Dalle, S. Basmaciyan and L. Favennec, pers. comm
2021	France	457		sharp	French National Network on Surveillance of Human Cryptosporidiosis	D. Costa, F. Dalle, S. Basmaciyan and L. Favennec, pers. comm
2022	France	882		sharp	French National Network on Surveillance of Human Cryptosporidiosis	D. Costa, F. Dalle, S. Basmaciyan and L. Favennec, pers. comm
2023	France	1330	50.7937	sharp	European Centre for Disease Prevention and Control (ECDC) Surveillance Atlas of Infectious Disease online tool	www.atlas.ecdc.europa.eu
2024	France	NA
2019	Germany	1965		moderate	European Centre for Disease Prevention and Control (ECDC) Surveillance Atlas of Infectious Disease online tool	www.atlas.ecdc.europa.eu
2020	Germany	1178		moderate	European Centre for Disease Prevention and Control (ECDC) Surveillance Atlas of Infectious Disease online tool	www.atlas.ecdc.europa.eu
2021	Germany	1508		moderate	European Centre for Disease Prevention and Control (ECDC) Surveillance Atlas of Infectious Disease online tool	www.atlas.ecdc.europa.eu
2022	Germany	1964		moderate	European Centre for Disease Prevention and Control (ECDC) Surveillance Atlas of Infectious Disease online tool	www.atlas.ecdc.europa.eu
2023	Germany	2639	34.3686	moderate	European Centre for Disease Prevention and Control (ECDC) Surveillance Atlas of Infectious Disease online tool	www.atlas.ecdc.europa.eu
2024	Germany	NA			European Centre for Disease Prevention and Control (ECDC) Surveillance Atlas of Infectious Disease online tool	www.atlas.ecdc.europa.eu
2019	Belgium	856		sharp	European Centre for Disease Prevention and Control (ECDC) Surveillance Atlas of Infectious Disease online tool	www.atlas.ecdc.europa.eu
2020	Belgium	500		sharp	European Centre for Disease Prevention and Control (ECDC) Surveillance Atlas of Infectious Disease online tool	www.atlas.ecdc.europa.eu
2021	Belgium	503		sharp	European Centre for Disease Prevention and Control (ECDC) Surveillance Atlas of Infectious Disease online tool	www.atlas.ecdc.europa.eu
2022	Belgium	1342		sharp	European Centre for Disease Prevention and Control (ECDC) Surveillance Atlas of Infectious Disease online tool	www.atlas.ecdc.europa.eu
2023	Belgium	2242	67.0641	sharp	European Centre for Disease Prevention and Control (ECDC) Surveillance Atlas of Infectious Disease online tool	www.atlas.ecdc.europa.eu
2024	Belgium	NA		sharp	European Centre for Disease Prevention and Control (ECDC) Surveillance Atlas of Infectious Disease online tool	www.atlas.ecdc.europa.eu
2019	Ireland	601		sharp	European Centre for Disease Prevention and Control (ECDC) Surveillance Atlas of Infectious Disease online tool	www.atlas.ecdc.europa.eu
2020	Ireland	511		sharp	European Centre for Disease Prevention and Control (ECDC) Surveillance Atlas of Infectious Disease online tool	www.atlas.ecdc.europa.eu
2021	Ireland	837		sharp	European Centre for Disease Prevention and Control (ECDC) Surveillance Atlas of Infectious Disease online tool	www.atlas.ecdc.europa.eu
2022	Ireland	566		sharp	European Centre for Disease Prevention and Control (ECDC) Surveillance Atlas of Infectious Disease online tool	www.atlas.ecdc.europa.eu
2023	Ireland	863	52.4735	sharp	European Centre for Disease Prevention and Control (ECDC) Surveillance Atlas of Infectious Disease online tool	www.atlas.ecdc.europa.eu
2024	Ireland	NA			European Centre for Disease Prevention and Control (ECDC) Surveillance Atlas of Infectious Disease online tool	www.atlas.ecdc.europa.eu
2019	Sweden	1088		none	European Centre for Disease Prevention and Control (ECDC) Surveillance Atlas of Infectious Disease online tool	www.atlas.ecdc.europa.eu
2020	Sweden	641		none	European Centre for Disease Prevention and Control (ECDC) Surveillance Atlas of Infectious Disease online tool	www.atlas.ecdc.europa.eu
2021	Sweden	524		none	European Centre for Disease Prevention and Control (ECDC) Surveillance Atlas of Infectious Disease online tool	www.atlas.ecdc.europa.eu
2022	Sweden	716		none	European Centre for Disease Prevention and Control (ECDC) Surveillance Atlas of Infectious Disease online tool	www.atlas.ecdc.europa.eu
2023	Sweden	741	3.49162	none	European Centre for Disease Prevention and Control (ECDC) Surveillance Atlas of Infectious Disease online tool	www.atlas.ecdc.europa.eu
2024	Sweden	NA		none	European Centre for Disease Prevention and Control (ECDC) Surveillance Atlas of Infectious Disease online tool	www.atlas.ecdc.europa.eu
2019	Norway	371		none	European Centre for Disease Prevention and Control (ECDC) Surveillance Atlas of Infectious Disease online tool	www.atlas.ecdc.europa.eu
2020	Norway	481		none	European Centre for Disease Prevention and Control (ECDC) Surveillance Atlas of Infectious Disease online tool	www.atlas.ecdc.europa.eu
2021	Norway	355		none	European Centre for Disease Prevention and Control (ECDC) Surveillance Atlas of Infectious Disease online tool	www.atlas.ecdc.europa.eu
2022	Norway	514		none	European Centre for Disease Prevention and Control (ECDC) Surveillance Atlas of Infectious Disease online tool	www.atlas.ecdc.europa.eu
2023	Norway	539	4.86381	none	European Centre for Disease Prevention and Control (ECDC) Surveillance Atlas of Infectious Disease online tool	www.atlas.ecdc.europa.eu
2024	Norway	NA			European Centre for Disease Prevention and Control (ECDC) Surveillance Atlas of Infectious Disease online tool	www.atlas.ecdc.europa.eu
2019	Poland	1		sharp	European Centre for Disease Prevention and Control (ECDC) Surveillance Atlas of Infectious Disease online tool	www.atlas.ecdc.europa.eu
2020	Poland	2		sharp	European Centre for Disease Prevention and Control (ECDC) Surveillance Atlas of Infectious Disease online tool	www.atlas.ecdc.europa.eu
2021	Poland	3		sharp	European Centre for Disease Prevention and Control (ECDC) Surveillance Atlas of Infectious Disease online tool	www.atlas.ecdc.europa.eu
2022	Poland	19		sharp	European Centre for Disease Prevention and Control (ECDC) Surveillance Atlas of Infectious Disease online tool	www.atlas.ecdc.europa.eu
2023	Poland	60	215.789	sharp	European Centre for Disease Prevention and Control (ECDC) Surveillance Atlas of Infectious Disease online tool	www.atlas.ecdc.europa.eu
2024	Poland	NA			European Centre for Disease Prevention and Control (ECDC) Surveillance Atlas of Infectious Disease online tool	www.atlas.ecdc.europa.eu
2019	Finland	485		none	European Centre for Disease Prevention and Control (ECDC) Surveillance Atlas of Infectious Disease online tool	www.atlas.ecdc.europa.eu
2020	Finland	571		none	European Centre for Disease Prevention and Control (ECDC) Surveillance Atlas of Infectious Disease online tool	www.atlas.ecdc.europa.eu
2021	Finland	504		none	European Centre for Disease Prevention and Control (ECDC) Surveillance Atlas of Infectious Disease online tool	www.atlas.ecdc.europa.eu
2022	Finland	538		none	European Centre for Disease Prevention and Control (ECDC) Surveillance Atlas of Infectious Disease online tool	www.atlas.ecdc.europa.eu
2023	Finland	536	-0.371747	none	European Centre for Disease Prevention and Control (ECDC) Surveillance Atlas of Infectious Disease online tool	www.atlas.ecdc.europa.eu
2024	Finland	NA			European Centre for Disease Prevention and Control (ECDC) Surveillance Atlas of Infectious Disease online tool	www.atlas.ecdc.europa.eu
2019	Greece	110		moderate	European Centre for Disease Prevention and Control (ECDC) Surveillance Atlas of Infectious Disease online tool	www.atlas.ecdc.europa.eu
2020	Greece	91		moderate	European Centre for Disease Prevention and Control (ECDC) Surveillance Atlas of Infectious Disease online tool	www.atlas.ecdc.europa.eu
2021	Greece	28		moderate	European Centre for Disease Prevention and Control (ECDC) Surveillance Atlas of Infectious Disease online tool	www.atlas.ecdc.europa.eu
2022	Greece	36		moderate	European Centre for Disease Prevention and Control (ECDC) Surveillance Atlas of Infectious Disease online tool	www.atlas.ecdc.europa.eu
2023	Greece	53	47.2222	moderate	European Centre for Disease Prevention and Control (ECDC) Surveillance Atlas of Infectious Disease online tool	www.atlas.ecdc.europa.eu
2024	Greece	NA			European Centre for Disease Prevention and Control (ECDC) Surveillance Atlas of Infectious Disease online tool	www.atlas.ecdc.europa.eu
2019	Luxembourg	0		sharp	European Centre for Disease Prevention and Control (ECDC) Surveillance Atlas of Infectious Disease online tool	www.atlas.ecdc.europa.eu
2020	Luxembourg	66		sharp	European Centre for Disease Prevention and Control (ECDC) Surveillance Atlas of Infectious Disease online tool	www.atlas.ecdc.europa.eu
2021	Luxembourg	68		sharp	European Centre for Disease Prevention and Control (ECDC) Surveillance Atlas of Infectious Disease online tool	www.atlas.ecdc.europa.eu
2022	Luxembourg	117		sharp	European Centre for Disease Prevention and Control (ECDC) Surveillance Atlas of Infectious Disease online tool	www.atlas.ecdc.europa.eu
2023	Luxembourg	212	81.1966	sharp	European Centre for Disease Prevention and Control (ECDC) Surveillance Atlas of Infectious Disease online tool	www.atlas.ecdc.europa.eu
2024	Luxembourg	NA		sharp	European Centre for Disease Prevention and Control (ECDC) Surveillance Atlas of Infectious Disease online tool	www.atlas.ecdc.europa.eu
2019	Iceland	9		sharp	European Centre for Disease Prevention and Control (ECDC) Surveillance Atlas of Infectious Disease online tool	www.atlas.ecdc.europa.eu
2020	Iceland	12		sharp	European Centre for Disease Prevention and Control (ECDC) Surveillance Atlas of Infectious Disease online tool	www.atlas.ecdc.europa.eu
2021	Iceland	3		sharp	European Centre for Disease Prevention and Control (ECDC) Surveillance Atlas of Infectious Disease online tool	www.atlas.ecdc.europa.eu
2022	Iceland	5		sharp	European Centre for Disease Prevention and Control (ECDC) Surveillance Atlas of Infectious Disease online tool	www.atlas.ecdc.europa.eu
2023	Iceland	53	960	sharp	European Centre for Disease Prevention and Control (ECDC) Surveillance Atlas of Infectious Disease online tool	www.atlas.ecdc.europa.eu
2024	Iceland	NA		sharp	European Centre for Disease Prevention and Control (ECDC) Surveillance Atlas of Infectious Disease online tool	www.atlas.ecdc.europa.eu
2019	Slovenia	26		sharp	European Centre for Disease Prevention and Control (ECDC) Surveillance Atlas of Infectious Disease online tool	www.atlas.ecdc.europa.eu
2020	Slovenia	21		sharp	European Centre for Disease Prevention and Control (ECDC) Surveillance Atlas of Infectious Disease online tool	www.atlas.ecdc.europa.eu
2021	Slovenia	32		sharp	European Centre for Disease Prevention and Control (ECDC) Surveillance Atlas of Infectious Disease online tool	www.atlas.ecdc.europa.eu
2022	Slovenia	31		sharp	European Centre for Disease Prevention and Control (ECDC) Surveillance Atlas of Infectious Disease online tool	www.atlas.ecdc.europa.eu
2023	Slovenia	56	80.6452	sharp	European Centre for Disease Prevention and Control (ECDC) Surveillance Atlas of Infectious Disease online tool	www.atlas.ecdc.europa.eu
2024	Slovenia	NA		sharp	European Centre for Disease Prevention and Control (ECDC) Surveillance Atlas of Infectious Disease online tool	www.atlas.ecdc.europa.eu
2019	Malta	5		sharp	European Centre for Disease Prevention and Control (ECDC) Surveillance Atlas of Infectious Disease online tool	www.atlas.ecdc.europa.eu
2020	Malta	10		sharp	European Centre for Disease Prevention and Control (ECDC) Surveillance Atlas of Infectious Disease online tool	www.atlas.ecdc.europa.eu
2021	Malta	12		sharp	European Centre for Disease Prevention and Control (ECDC) Surveillance Atlas of Infectious Disease online tool	www.atlas.ecdc.europa.eu
2022	Malta	28		sharp	European Centre for Disease Prevention and Control (ECDC) Surveillance Atlas of Infectious Disease online tool	www.atlas.ecdc.europa.eu
2023	Malta	46	64.2857	sharp	European Centre for Disease Prevention and Control (ECDC) Surveillance Atlas of Infectious Disease online tool	www.atlas.ecdc.europa.eu
2024	Malta	NA		sharp	European Centre for Disease Prevention and Control (ECDC) Surveillance Atlas of Infectious Disease online tool	www.atlas.ecdc.europa.eu
2019	Czechia	13		sharp	European Centre for Disease Prevention and Control (ECDC) Surveillance Atlas of Infectious Disease online tool	www.atlas.ecdc.europa.eu
2020	Czechia	3		sharp	European Centre for Disease Prevention and Control (ECDC) Surveillance Atlas of Infectious Disease online tool	www.atlas.ecdc.europa.eu
2021	Czechia	2		sharp	European Centre for Disease Prevention and Control (ECDC) Surveillance Atlas of Infectious Disease online tool	www.atlas.ecdc.europa.eu
2022	Czechia	10		sharp	European Centre for Disease Prevention and Control (ECDC) Surveillance Atlas of Infectious Disease online tool	www.atlas.ecdc.europa.eu
2023	Czechia	16	60	sharp	European Centre for Disease Prevention and Control (ECDC) Surveillance Atlas of Infectious Disease online tool	www.atlas.ecdc.europa.eu
2024	Czechia	NA			European Centre for Disease Prevention and Control (ECDC) Surveillance Atlas of Infectious Disease online tool	www.atlas.ecdc.europa.eu
2019	Latvia	3		moderate	European Centre for Disease Prevention and Control (ECDC) Surveillance Atlas of Infectious Disease online tool	www.atlas.ecdc.europa.eu
2020	Latvia	2		moderate	European Centre for Disease Prevention and Control (ECDC) Surveillance Atlas of Infectious Disease online tool	www.atlas.ecdc.europa.eu
2021	Latvia	3		moderate	European Centre for Disease Prevention and Control (ECDC) Surveillance Atlas of Infectious Disease online tool	www.atlas.ecdc.europa.eu
2022	Latvia	8		moderate	European Centre for Disease Prevention and Control (ECDC) Surveillance Atlas of Infectious Disease online tool	www.atlas.ecdc.europa.eu
2023	Latvia	12	50	moderate	European Centre for Disease Prevention and Control (ECDC) Surveillance Atlas of Infectious Disease online tool	www.atlas.ecdc.europa.eu
2024	Latvia	NA			European Centre for Disease Prevention and Control (ECDC) Surveillance Atlas of Infectious Disease online tool	www.atlas.ecdc.europa.eu
2019	Portugal	7		moderate	European Centre for Disease Prevention and Control (ECDC) Surveillance Atlas of Infectious Disease online tool	www.atlas.ecdc.europa.eu
2020	Portugal	1		moderate	European Centre for Disease Prevention and Control (ECDC) Surveillance Atlas of Infectious Disease online tool	www.atlas.ecdc.europa.eu
2021	Portugal	3		moderate	European Centre for Disease Prevention and Control (ECDC) Surveillance Atlas of Infectious Disease online tool	www.atlas.ecdc.europa.eu
2022	Portugal	8		moderate	European Centre for Disease Prevention and Control (ECDC) Surveillance Atlas of Infectious Disease online tool	www.atlas.ecdc.europa.eu
2023	Portugal	12	50	moderate	European Centre for Disease Prevention and Control (ECDC) Surveillance Atlas of Infectious Disease online tool	www.atlas.ecdc.europa.eu
2024	Portugal	NA			European Centre for Disease Prevention and Control (ECDC) Surveillance Atlas of Infectious Disease online tool	www.atlas.ecdc.europa.eu
2023	Italy	41		excluded, only 2023 data	European Centre for Disease Prevention and Control (ECDC) Surveillance Atlas of Infectious Disease online tool	www.atlas.ecdc.europa.eu
2022	Italy	NA		excluded, only 2023 data	European Centre for Disease Prevention and Control (ECDC) Surveillance Atlas of Infectious Disease online tool	www.atlas.ecdc.europa.eu
2021	Italy	NA		excluded, only 2023 data	European Centre for Disease Prevention and Control (ECDC) Surveillance Atlas of Infectious Disease online tool	www.atlas.ecdc.europa.eu
2020	Italy	NA		excluded, only 2023 data	European Centre for Disease Prevention and Control (ECDC) Surveillance Atlas of Infectious Disease online tool	www.atlas.ecdc.europa.eu
2019	Italy	NA		excluded, only 2023 data	European Centre for Disease Prevention and Control (ECDC) Surveillance Atlas of Infectious Disease online tool	www.atlas.ecdc.europa.eu
2023	Bulgaria	1		excluded, <10 in 2023	European Centre for Disease Prevention and Control (ECDC) Surveillance Atlas of Infectious Disease online tool	www.atlas.ecdc.europa.eu
2023	Croatia	4		excluded, <10 in 2023	European Centre for Disease Prevention and Control (ECDC) Surveillance Atlas of Infectious Disease online tool	www.atlas.ecdc.europa.eu
2023	Cyprus	3		excluded, <10 in 2023	European Centre for Disease Prevention and Control (ECDC) Surveillance Atlas of Infectious Disease online tool	www.atlas.ecdc.europa.eu
2023	Estonia	9		excluded, <10 in 2023	European Centre for Disease Prevention and Control (ECDC) Surveillance Atlas of Infectious Disease online tool	www.atlas.ecdc.europa.eu
2023	Hungary	9		excluded, <10 in 2023	European Centre for Disease Prevention and Control (ECDC) Surveillance Atlas of Infectious Disease online tool	www.atlas.ecdc.europa.eu
2023	Lithuania	7		excluded, <10 in 2023	European Centre for Disease Prevention and Control (ECDC) Surveillance Atlas of Infectious Disease online tool	www.atlas.ecdc.europa.eu
2023	Netherlands	NA		excluded, <10 in 2023	European Centre for Disease Prevention and Control (ECDC) Surveillance Atlas of Infectious Disease online tool	www.atlas.ecdc.europa.eu
2023	Romania	7		excluded, <10 in 2023	European Centre for Disease Prevention and Control (ECDC) Surveillance Atlas of Infectious Disease online tool	www.atlas.ecdc.europa.eu
2023	Slovakia	2		excluded, <10 in 2023	European Centre for Disease Prevention and Control (ECDC) Surveillance Atlas of Infectious Disease online tool	www.atlas.ecdc.europa.eu
